# Supplementary material for: IFNγ Expression Correlates with Enhanced Cytotoxicity in CD8+ T Cells
Source: Int J Mol Sci. 2025 Jul 21;26(14):7024. doi: 10.3390/ijms26147024 (PMC12295074; doi:10.3390/ijms26147024)
Supplement: Supplementary file 1 [file ijms-26-07024-s001.zip]

Archive with 1 entries (1 files):
- ijms-3718460-supplementary.pdf
